# Supplementary material for: Levels, severity, and determinants of stunting in children 0–59 months in Afghanistan: Secondary analysis of Multiple Indicator Cluster Survey, 2022-23
Source: PLOS Glob Public Health. 2025 Apr 8;5(4):e0004423. doi: 10.1371/journal.pgph.0004423 (PMC11978115; doi:10.1371/journal.pgph.0004423)
Supplement: S1 Table — (XLSX) [file pgph.0004423.s002.xlsx]

## Sheet: Sheet1
S1 Table. Wilcoxon rank test for association of stunting prevalence by age group, Afghanistan (MICS 2022-23)
	0 to 23 months		24 to 59 months		0 to 59 months
Gender
Female	30·5	<0·0001	52	0·3634	43·5	0·0001
Male	35·7		52		45·6
Exposure to mass media
No	26·3	<0·0001	41·2	<0·0001	35·1	<0·0001
Yes	36·1		56·4		48·5
Place of Residence
Urban	25·3	<0·0001	38·7	<0·0001	33·3	<0·0001
Rural	35·5		55·7		47·8
Improved drinking water facility
No	31·6	<0·0001	49·8	<0·0001	42·5	<0·0001
Yes	37·7		57·9		50·2
Improve toilet facility
No	30·1	<0·0001	47	<0·0001	40·2	<0·0001
Yes	35·8		56·3		48·3
Open defecation
No	41·2	<0·0001	64	<0·0001	55·2	<0·0001
Yes	31		48·7		41·7
Early initiation of breastfeeding
No	31·6	0·0003
Yes	34·5
Exclusive breastfeeding under six months
No	32·6	0·799
Yes	34·1
