# Supplementary material for: Levels, severity, and determinants of stunting in children 0–59 months in Afghanistan: Secondary analysis of Multiple Indicator Cluster Survey, 2022-23
Source: PLOS Glob Public Health. 2025 Apr 8;5(4):e0004423. doi: 10.1371/journal.pgph.0004423 (PMC11978115; doi:10.1371/journal.pgph.0004423)
Supplement: S2 Table — (XLSX) [file pgph.0004423.s003.xlsx]

## Sheet: Sheet1
S2 Table. Tukey HSD test for association of stunting prevalence by age group, Afghanistan (MICS 2022-23)
Background characteristics	0-23 months	24-59 months	0-59 months
Birth order
First vs. 2 to 3	2·1343	0·2119	0·9888
First vs. 4 or more	0·1612	1·9782	1·9246
2 to 3 vs. 4 or more	1·9731	2·1901	2·9134
Preceding birth interval
First child vs <2	5·6807*	9·6476*	13·6447*
First child vs >=2	4·3056*	3·6291*	6·0270*
<2 vs >=2	9·9863*	13·2766*	19·6717*
Age of mother (In Years)
15 -19 vs. 20-29	3·9302*	10·1291*	1·8355
15 -19 vs. 30-39	2·9416	11·4293*	1·2511
15 -19 vs. 40-49	2·2463	11·0591*	0·816
20-29 vs. 30-39	0·9886	1·3001	0·5845
20-29 vs. 40-49	1·6839	0·93	2·6516
30-39 vs. 40-49	0·6953	0·3701	2·0671
Mother educational attainment
Pre primary or none vs. primary	7·3044*	5·2693*	9·4506*
Pre primary or none vs. secondary	7·8473*	9·3907*	13·3304*
Pre primary or none vs. Higher	9·8890*	15·4662*	18·8604*
Primary or none vs. secondary	0·5429	4·1214*	3·8798*
Primary or none vs. Higher	2·5846	10·1969*	9·4099*
Secondary or none vs. Higher	2·0418	6·0755*	5·5300*
Marital status
Currently married vs. Widowed	0·3153	0·6964	0·1643
Currently married vs. Divorced/ Separated	1·3627	1·6903	2·6419
Widowed vs. Divorced /Separated	1·0475	2·3867	2·4776
Region
Central vs. East	7·5607*	10·4068*	13·1416*
Central vs. North	1·1798	6·7092*	4·5169*
Central vs. South	11·2636*	20·1598*	22·3879*
Central vs. West	6·0637*	12·8809*	14·4245*
East vs. North	8·7405*	3·6976	8·6246*
East vs. South	3·7029	9·7530*	9·2463*
East vs. West	1·497	2·4741	1·2829
North vs. South	12·4434*	13·4506*	17·8710*
North vs. West	7·2436*	6·1717*	9·9076*
South vs. West	5·1999*	7·2789*	7·9634*
Poverty (wealth index quintile)
Poorest vs. Poor	4·2727*	3·8988*	5·8645*
Poorest vs. Middle	8·5938*	8·3808*	12·7800*
Poorest vs. Rich	14·2240*	18·7279*	24·4368*
Poorest vs. Richest	23·0924*	33·1125*	41·0605*
Poor vs. Middle	4·3211*	4·4820*	6·9155*
Poor vs. Rich	9·9513*	14·8291*	18·5724*
Poor vs. Richest	18·8197*	29·2137*	35·1960*
Middle vs. Rich	5·6302*	10·3470*	11·6569*
Middle vs. Richest	14·4986*	24·7317*	28·2805*
Note: * denotes p < 0·05 level of significance
