# Supplementary material for: Levels, severity, and determinants of stunting in children 0–59 months in Afghanistan: Secondary analysis of Multiple Indicator Cluster Survey, 2022-23
Source: PLOS Glob Public Health. 2025 Apr 8;5(4):e0004423. doi: 10.1371/journal.pgph.0004423 (PMC11978115; doi:10.1371/journal.pgph.0004423)
Supplement: S3 Table — (XLSX) [file pgph.0004423.s004.xlsx]

## Sheet: Sheet1
S3 Table. Prevalence of stunting and severe stunting by Province and age group, Afghanistan (MICS 2022-23)
Province	Stunting Prevalence (%) by Age (in months)					Severe Stunting Prevalence (%) by Age (in months)
	0-5 months	6-11 months	12-23 months	24-59 months	0-59 months	0-5 months	6-11 months	12-23 months	24-59 months	0-59 months
Kabul	50.2	23	31.5	36.2	35·5	27.5	5	11.2	14.2	14·1
Kapisa	23.3	27.3	44	55.9	47·0	7.2	13.1	13.7	21.3	17·5
Parwan	17	16.7	38.3	44.8	38·1	9.1	5.9	18.4	20	17·3
Maidan Wardak	31.1	16.8	39.3	44.5	39·7	18.3	5.4	14.1	17.8	16·0
Logar	21	25.2	30.5	42.3	36·4	8.8	8.4	8.4	15.2	12·7
Nangarhar	30.1	29.9	37.7	57.1	47·5	12	10.9	18.3	30.5	24·0
Laghman	19.7	15.4	44.8	48.2	41·2	13.2	4.1	23.7	23.4	20·4
Panjsher	32.7	15.6	38.7	46.4	40·9	19.3	6.9	16.8	16.8	16·1
Baghlan	17.5	15.2	31.7	48	38·7	7.6	8.9	11	23.9	18·4
Bamyan	32	17	32.1	51.4	42·8	17	5.5	9.4	16.3	14·1
Ghazni	16.9	29.5	46.8	58.3	47·9	5.2	11.8	21	27.9	22·1
Paktika	20.8	38.4	57.5	57.6	51·6	9.6	20.1	39	33.5	30·5
Paktya	19.3	28.8	40.4	49.4	42·3	6.9	17.4	19.8	24	20·5
Khost	11.3	13	27.1	44.2	34·4	7.6	4.8	8.5	18.1	13·8
Kunarha	15.6	26.7	54.6	59	51·1	2.2	10.5	23.3	31.1	25·1
Nooristan	41.9	48	78.3	58.3	58·8	21.1	28.3	56	35.4	36·4
Badakhshan	26.6	32.2	45.9	72.8	58·2	11.3	17.5	19.6	42.8	32·1
Takhar	16.3	15.7	39.9	58.1	45·6	5.6	1.6	19.3	32.6	23·9
Kunduz	22.1	23.5	37.5	45.8	39·7	15.3	6.6	11.6	19.8	16·5
Samangan	50.4	12.1	45.8	55.7	51·3	31	8.5	29.5	27.7	27·2
Balkh	14.4	25.7	30.6	34.7	30·8	4.3	9.6	9.7	14.3	11·8
Sar-e-Pul	16.8	16.5	43.4	51.9	43·3	11.1	5	16	21	17·5
Ghor	38.5	45.7	59.2	76.1	67·2	16.8	21.4	28.8	51.3	41·7
Daykundi	20	24.9	37.4	36.1	33·9	12.6	7.4	9.1	13.2	11·7
Urozgan	41.4	53	78.8	68.3	66·0	34.1	29.8	53.2	50.7	48·3
Zabul	24.9	47.5	61.4	71.2	61·8	11.5	27.1	41.1	49.4	41·4
Kandahar	33.6	32.5	59.8	68.2	58·5	13.6	11.8	30.6	40.3	32·1
Jawzjan	15.5	19.2	28.5	51.2	39·9	6.6	10.8	11	27.9	20·6
Faryab	19.6	22.9	47.2	60.2	49·8	6.8	8.2	24.7	29.3	24·0
Helmand	28.8	22.7	51.2	61.3	51·9	9.2	11.7	26	33.6	27·2
Badghis	19.9	43.6	58.7	57.6	54·0	10.4	22.9	40.1	33.6	32·3
Herat	25.6	14	33.3	40.9	34·9	12.7	5.1	13.8	15.9	14·0
Farah	18.9	21.7	40.7	57.6	45·9	5	5.2	16.1	29.8	21·6
Nimroz	16.2	25.4	33	49.9	40·1	9.7	13	9.8	24.4	18·4
All	26.3	24.2	41.2	52	44·5	12.2	9.6	18.6	26.2	21·6
