# Supplementary material for: Levels, severity, and determinants of stunting in children 0–59 months in Afghanistan: Secondary analysis of Multiple Indicator Cluster Survey, 2022-23
Source: PLOS Glob Public Health. 2025 Apr 8;5(4):e0004423. doi: 10.1371/journal.pgph.0004423 (PMC11978115; doi:10.1371/journal.pgph.0004423)
Supplement: S4 Table — (XLSX) [file pgph.0004423.s005.xlsx]

## Sheet: Sheet1
S4 Table. Regression model selection for stunting based on information criteria, Afghanistan (MICS 2022-23)
Age Group	Model	N	ll(null)	ll(model)	df	AIC	BIC
0-5 months	LPM	3174	-1898.26	-1839.67	31	3741.34	3929.28
0-5 months	Logistic	3172	-1841.6	-1782.71	31	3627.41	3815.34
0-5 months	Probit	3172	-1841.6	-1782.63	31	3627.26	3815.18
6-11 months	LPM	3008	-1718.43	-1621.16	31	3304.32	3490.6
6-11 months	Logistic	3001	-1689.41	-1593.66	30	3247.32	3427.52
6-11 months	Probit	3001	-1689.41	-1593.18	30	3246.37	3426.57
12-23 months	LPM	5873	-4170.25	-3821.21	32	7706.42	7920.12
12-23 months	Logistic	5873	-4138.89	-3776.65	32	7617.3	7831
12-23 months	Probit	5873	-4138.89	-3776.22	32	7616.43	7830.13
24-59 months	LPM	19134	-13872.4	-13192.7	26	26437.4	26641.7
24-59 months	Logistic	19134	-13109.4	-12440.9	26	24933.7	25138
24-59 months	Probit	19134	-13117.1	-13091.8	25	26233.5	26430
0-59 months	LPM	31189	-22449.1	-20894.8	27	41843.5	42068.9
0-59 months	Logistic	31189	-21508	-19933.4	27	39920.8	40146.2
0-59 months	Probit	31189	-21684.8	-21652.8	26	43357.7	43574.7
