# Supplementary material for: Levels, severity, and determinants of stunting in children 0–59 months in Afghanistan: Secondary analysis of Multiple Indicator Cluster Survey, 2022-23
Source: PLOS Glob Public Health. 2025 Apr 8;5(4):e0004423. doi: 10.1371/journal.pgph.0004423 (PMC11978115; doi:10.1371/journal.pgph.0004423)
Supplement: S5 Table — (XLSX) [file pgph.0004423.s006.xlsx]

## Sheet: Sheet1
S5 Table. Logistic regression odds ratios for association of stunting with domain characteristics by region (0-59 months), Afghanistan (MICS 2022-23)
	Central		East		North		South		West
Independent Variable	OR	95% CI	OR	95% CI	OR	95% CI	OR	95% CI	OR	95% CI
Sex
Female vs Male (ref.)	0.84**	[0.74,0.95]	0.92	[0.77,1.11]	0.96	[0.86,1.07]	0.97	[0.84,1.13]	0.80*	[0.66,0.96]
Age of child (in months)
6-11 vs. 0-5 (ref.)	0.69*	[0.50,0.95]	1.05	[0.63,1.75]	1.13	[0.85,1.52]	0.99	[0.71,1.38]	0.88	[0.53,1.48]
12-17 vs. 0-5 (ref.)	1.14	[0.84,1.55]	1.56	[0.97,2.52]	1.91***	[1.46,2.49]	2.30***	[1.65,3.22]	1.72*	[1.06,2.82]
18-23 vs. 0-5 (ref.)	1.64**	[1.22,2.22]	3.24***	[1.96,5.38]	3.53***	[2.71,4.61]	3.80***	[2.70,5.36]	3.25***	[1.96,5.40]
24-36 vs. 0-5 (ref.)	1.92***	[1.47,2.51]	3.96***	[2.57,6.09]	4.39***	[3.47,5.55]	5.54***	[4.11,7.48]	4.28***	[2.71,6.76]
37-59 vs. 0-5 (ref.)	1.74***	[1.35,2.24]	3.31***	[2.18,5.04]	4.70***	[3.76,5.87]	3.74***	[2.84,4.92]	3.17***	[2.04,4.94]
Birth order
2 or 3 vs. First Birth (ref.)	0.5	[0.11,2.19]	29.53**	[3.09,282.65]	1.59	[0.48,5.23]	1.32	[0.28,6.24]	1.38	[0.23,8.16]
4 or more vs. First Birth (ref.)	0.55	[0.12,2.45]	31.28**	[3.23,303.06]	1.75	[0.53,5.80]	1.27	[0.27,6.10]	1.38	[0.23,8.36]
Preceding birth interval
Less than 2 vs. First Child (ref.)	2.23	[0.51,9.84]	0.04**	[0.00,0.35]	0.83	[0.25,2.71]	0.8	[0.17,3.79]	1.09	[0.19,6.47]
2 or more vs. First Child (ref.)	1.6	[0.36,7.03]	0.03**	[0.00,0.26]	0.61	[0.19,2.01]	0.59	[0.12,2.76]	0.76	[0.13,4.48]
Mother Age
20-29 vs. 15-19 (ref.)	0.57*	[0.37,0.88]	1.21	[0.62,2.37]	0.78	[0.54,1.12]	0.98	[0.68,1.40]	0.73	[0.49,1.09]
30-39 vs. 15-19 (ref.)	0.51**	[0.32,0.81]	1.19	[0.58,2.41]	0.64*	[0.44,0.94]	0.9	[0.60,1.35]	0.71	[0.44,1.14]
40-49 vs. 15-19 (ref.)	0.59*	[0.36,0.97]	1.2	[0.57,2.54]	0.60*	[0.40,0.92]	0.78	[0.49,1.23]	0.68	[0.39,1.19]
Mother Education
Educated vs. Uneducated (ref.)	0.80*	[0.67,0.96]	0.97	[0.74,1.26]	0.78***	[0.67,0.89]	0.50***	[0.36,0.70]	0.83	[0.63,1.09]
Exposure to mass media
Yes vs. no (ref.)	0.85*	[0.73,0.99]	1.08	[0.86,1.36]	0.79**	[0.68,0.93]	0.96	[0.81,1.15]	0.74	[0.52,1.05]
Place of Residence
Rural vs. urban(ref.)	0.87	[0.73,1.03]	1.37	[0.98,1.90]	1.63***	[1.36,1.95]	0.88	[0.70,1.10]	1.76**	[1.20,2.59]
Wealth quintile
Poor vs. Poorest (ref.)	1.03	[0.86,1.22]	0.87	[0.66,1.15]	0.72***	[0.61,0.84]	1.15	[0.90,1.46]	1.27	[0.99,1.62]
Middle vs. Poorest (ref.)	0.97	[0.81,1.16]	0.62**	[0.46,0.84]	0.73***	[0.62,0.87]	1.11	[0.87,1.42]	0.99	[0.73,1.34]
Rich vs. Poorest (ref.)	0.78*	[0.64,0.95]	0.66*	[0.47,0.94]	0.50***	[0.41,0.61]	0.9	[0.68,1.19]	0.91	[0.61,1.36]
Richest vs. Poorest (ref.)	0.60***	[0.47,0.77]	0.37***	[0.24,0.57]	0.48***	[0.36,0.62]	0.60**	[0.42,0.85]	0.53*	[0.32,0.89]
Safe drinking water sources
Yes vs. no (ref.)	0.96	[0.85,1.08]	0.95	[0.78,1.16]	1.05	[0.93,1.18]	0.91	[0.73,1.14]	0.68***	[0.55,0.83]
Open defecation
Yes vs. no (ref.)	1.20**	[1.05,1.38]	1.05	[0.82,1.33]	0.95	[0.80,1.14]	1.14	[0.95,1.36]	1.39**	[1.12,1.73]
N	10980		4257		7545		5125		3282
