# Supplementary material for: Levels, severity, and determinants of stunting in children 0–59 months in Afghanistan: Secondary analysis of Multiple Indicator Cluster Survey, 2022-23
Source: PLOS Glob Public Health. 2025 Apr 8;5(4):e0004423. doi: 10.1371/journal.pgph.0004423 (PMC11978115; doi:10.1371/journal.pgph.0004423)
Supplement: S6 Table — (XLSX) [file pgph.0004423.s007.xlsx]

## Sheet: Sheet1
S6 Table. Logistic regression odds ratios for association of severe stunting with domain characteristics by age group categories, Afghanistan (MICS 2022-23)
	0 to 5 months		6 to 11 months		12 to 23 months		24 to 59 months		0 to 59 months
Independent Variable	OR	95% CI	OR	95% CI	OR	95% CI	OR	95% CI	OR	95% CI
Sex
Female vs Male (ref.)	0.93	[0.68,1.28]	0.62**	[0.45,0.85]	0.72***	[0.61,0.86]	0.93	[0.86,1.02]	0.88***	[0.82,0.95]
Age of child (in months)
6-11 vs. 0-5 (ref.)									0.77*	[0.61,0.98]
12-17 vs. 0-5 (ref.)									1.36**	[1.10,1.69]
18-23 vs. 0-5 (ref.)									2.22***	[1.80,2.74]
24-36 vs. 0-5 (ref.)									2.90***	[2.40,3.50]
37-59 vs. 0-5 (ref.)									2.52***	[2.09,3.03]
18-23 vs. 12-17 (ref.)					1.66***	[1.39,1.98]
37-59 vs. 24-36 (ref.)							0.88**	[0.80,0.96]
Birth order
2 or 3 vs. First Birth (ref.)	7.47*	[1.40,39.91]	2.22	[0.37,13.19]	3.03	[0.91,10.15]	1.23	[0.46,3.28]	2.38*	[1.14,5.00]
4 or more vs. First Birth (ref.)	6.48*	[1.14,36.95]	1.27	[0.20,7.99]	3.65*	[1.07,12.47]	1.31	[0.49,3.52]	2.50*	[1.19,5.28]
Preceding birth interval
Less than 2 vs. First Child (ref.)	0.12*	[0.02,0.64]	0.47	[0.08,2.71]	0.44	[0.13,1.47]	1.17	[0.44,3.12]	0.56	[0.27,1.17]
2 or more vs. First Child (ref.)	0.12*	[0.02,0.65]	0.45	[0.08,2.57]	0.29*	[0.09,0.97]	0.81	[0.30,2.15]	0.40*	[0.19,0.83]
Mother Age
20-29 vs. 15-19 (ref.)	1.29	[0.71,2.34]	0.9	[0.48,1.70]	0.69	[0.46,1.03]	0.59**	[0.40,0.86]	0.74**	[0.59,0.93]
30-39 vs. 15-19 (ref.)	1.92	[0.92,3.99]	1.03	[0.49,2.16]	0.57*	[0.36,0.90]	0.49***	[0.33,0.72]	0.65***	[0.51,0.83]
40-49 vs. 15-19 (ref.)	1.61	[0.63,4.11]	1.75	[0.72,4.24]	0.58*	[0.34,1.00]	0.41***	[0.28,0.62]	0.59***	[0.45,0.76]
Mother Education
Educated vs. Uneducated (ref.)	1.25	[0.82,1.89]	0.60*	[0.36,0.99]	0.48***	[0.36,0.65]	0.65***	[0.56,0.75]	0.65***	[0.58,0.74]
Exposure to mass media
Yes vs. no (ref.)	0.8	[0.53,1.21]	0.9	[0.61,1.34]	0.85	[0.66,1.08]	0.83**	[0.74,0.94]	0.83***	[0.75,0.93]
Place of Residence
Rural vs. urban(ref.)	0.72	[0.44,1.17]	1.09	[0.64,1.84]	1.16	[0.85,1.59]	1.12	[0.97,1.30]	1.09	[0.96,1.24]
Wealth quintile
Poor vs. Poorest (ref.)	0.96	[0.62,1.49]	0.66	[0.42,1.05]	0.8	[0.63,1.03]	0.93	[0.82,1.04]	0.88*	[0.80,0.98]
Middle vs. Poorest (ref.)	0.8	[0.49,1.28]	0.41***	[0.24,0.67]	0.85	[0.66,1.10]	0.86*	[0.75,0.98]	0.81***	[0.73,0.90]
Rich vs. Poorest (ref.)	1.09	[0.62,1.90]	0.63	[0.36,1.12]	0.61**	[0.45,0.84]	0.61***	[0.52,0.71]	0.63***	[0.55,0.72]
Richest vs. Poorest (ref.)	0.97	[0.46,2.05]	0.30**	[0.15,0.62]	0.50**	[0.33,0.75]	0.42***	[0.33,0.52]	0.45***	[0.37,0.54]
Safe drinking water sources
Yes vs. no (ref.)	0.82	[0.60,1.12]	0.83	[0.58,1.18]	0.74**	[0.61,0.89]	0.92	[0.84,1.01]	0.87***	[0.81,0.94]
Open defecation
Yes vs. no (ref.)	0.88	[0.61,1.26]	1.09	[0.72,1.66]	1.07	[0.85,1.33]	1.11	[1.00,1.23]	1.08	[0.99,1.18]
Zone wise
East vs. central (ref.)	0.73	[0.43,1.25]	1.08	[0.59,1.97]	1.28	[0.93,1.75]	1.44***	[1.23,1.68]	1.31***	[1.15,1.49]
North vs. central (ref.)	0.51***	[0.35,0.75]	0.9	[0.59,1.38]	0.91	[0.72,1.15]	1.32***	[1.17,1.48]	1.14*	[1.03,1.26]
South vs. central (ref.)	0.91	[0.59,1.39]	1.44	[0.94,2.21]	1.70***	[1.30,2.23]	1.96***	[1.72,2.24]	1.78***	[1.59,1.99]
West vs. central (ref.)	0.67	[0.37,1.23]	0.82	[0.49,1.37]	1.11	[0.83,1.50]	1.26**	[1.09,1.46]	1.16*	[1.02,1.32]
Early initiation of breastfeeding
Yes vs. no (ref.)	1.54**	[1.12,2.13]	0.75	[0.54,1.03]	0.85	[0.71,1.02]
Exclusively breastfed for the first two days after birth
Yes vs. no (ref.)	0.74	[0.52,1.06]	1.26	[0.91,1.74]	1.06	[0.88,1.28]
Minimum dietary diversity 6–23 months
Yes vs. no (ref.)			0.8	[0.38,1.66]	0.76*	[0.58,0.99]
N	3174		3008		5873		19134		31189
