# Supplementary material for: Levels, severity, and determinants of stunting in children 0–59 months in Afghanistan: Secondary analysis of Multiple Indicator Cluster Survey, 2022-23
Source: PLOS Glob Public Health. 2025 Apr 8;5(4):e0004423. doi: 10.1371/journal.pgph.0004423 (PMC11978115; doi:10.1371/journal.pgph.0004423)
Supplement: S7 Table — (XLSX) [file pgph.0004423.s008.xlsx]

## Sheet: Sheet1
S7 Table. Logistic regression odds ratios for association of severe stunting with domain characteristics by region (0-59 months), Afghanistan (MICS 2022-23).
	Central		East		North		South		West
Independent Variable	OR	95% CI	OR	95% CI	OR	95% CI	OR	95% CI	OR	95% CI
Sex
Female vs Male (ref.)	0.95	[0.81,1.11]	0.99	[0.80,1.23]	0.92	[0.81,1.05]	0.86	[0.74,1.01]	0.65***	[0.53,0.80]
Age of child (in months)
6-11 vs. 0-5 (ref.)	0.47***	[0.31,0.72]	0.93	[0.44,1.99]	0.94	[0.62,1.42]	1.15	[0.75,1.79]	0.83	[0.38,1.85]
12-17 vs. 0-5 (ref.)	0.76	[0.50,1.14]	1.78	[0.96,3.32]	1.35	[0.94,1.94]	2.39***	[1.59,3.61]	1.73	[0.83,3.61]
18-23 vs. 0-5 (ref.)	1.07	[0.72,1.58]	3.18***	[1.68,6.03]	2.60***	[1.86,3.64]	3.71***	[2.45,5.59]	2.84**	[1.36,5.95]
24-36 vs. 0-5 (ref.)	1.35	[0.95,1.92]	3.93***	[2.28,6.78]	3.27***	[2.42,4.42]	5.39***	[3.75,7.74]	3.66***	[1.85,7.24]
37-59 vs. 0-5 (ref.)	1.11	[0.79,1.56]	3.24***	[1.91,5.52]	3.59***	[2.69,4.78]	3.98***	[2.81,5.64]	2.87**	[1.44,5.70]
Birth order
2 or 3 vs. First Birth (ref.)	0.92	[0.23,3.74]	39.16***	[6.09,252.00]	0.53	[0.07,3.93]	4.82	[1.00,23.29]	0.96	[0.08,11.49]
4 or more vs. First Birth (ref.)	1.16	[0.28,4.78]	34.14***	[5.19,224.40]	0.57	[0.08,4.27]	4.51	[0.92,22.04]	0.84	[0.07,10.34]
Preceding birth interval
Less than 2 vs. First Child (ref.)	1.28	[0.31,5.18]	0.03***	[0.00,0.16]	2.8	[0.38,20.78]	0.28	[0.06,1.32]	2.17	[0.18,25.77]
2 or more vs. First Child (ref.)	0.89	[0.22,3.62]	0.02***	[0.00,0.14]	1.97	[0.27,14.57]	0.19*	[0.04,0.93]	1.41	[0.12,16.63]
Mother Age
20-29 vs. 15-19 (ref.)	0.68	[0.39,1.18]	1.68	[0.90,3.14]	0.63*	[0.42,0.95]	1.01	[0.68,1.50]	0.52**	[0.32,0.85]
30-39 vs. 15-19 (ref.)	0.6	[0.34,1.07]	1.67	[0.84,3.30]	0.55**	[0.35,0.85]	0.84	[0.54,1.31]	0.53*	[0.30,0.96]
40-49 vs. 15-19 (ref.)	0.52*	[0.28,0.98]	1.6	[0.76,3.40]	0.55*	[0.34,0.90]	0.71	[0.43,1.16]	0.45*	[0.23,0.87]
Mother Education
Educated vs. Uneducated (ref.)	0.68**	[0.53,0.88]	0.67*	[0.48,0.93]	0.74***	[0.62,0.88]	0.42***	[0.28,0.63]	0.66*	[0.46,0.93]
Exposure to mass media
Yes vs. no (ref.)	0.84	[0.69,1.03]	0.93	[0.70,1.24]	0.81*	[0.66,0.99]	1.01	[0.83,1.21]	0.46**	[0.29,0.74]
Place of Residence
Rural vs. urban(ref.)	0.83	[0.66,1.04]	1.2	[0.80,1.81]	1.53***	[1.22,1.92]	0.9	[0.71,1.14]	1.54	[0.87,2.72]
Wealth quintile
Poor vs. Poorest (ref.)	0.96	[0.79,1.18]	0.95	[0.69,1.32]	0.69***	[0.58,0.82]	1.12	[0.88,1.42]	1.08	[0.84,1.40]
Middle vs. Poorest (ref.)	0.95	[0.77,1.18]	0.63*	[0.44,0.90]	0.77**	[0.64,0.93]	1.15	[0.90,1.47]	0.73	[0.51,1.04]
Rich vs. Poorest (ref.)	0.73*	[0.57,0.94]	0.77	[0.50,1.17]	0.51***	[0.40,0.66]	0.79	[0.59,1.06]	0.69	[0.41,1.15]
Richest vs. Poorest (ref.)	0.59**	[0.43,0.81]	0.30***	[0.17,0.52]	0.39***	[0.28,0.57]	0.51***	[0.34,0.75]	0.51	[0.25,1.03]
Safe drinking water sources
Yes vs. no (ref.)	0.91	[0.78,1.05]	0.91	[0.73,1.15]	1.07	[0.93,1.23]	0.72**	[0.58,0.90]	0.61***	[0.50,0.76]
Open defecation
Yes vs. no (ref.)	1.40***	[1.19,1.64]	0.85	[0.63,1.13]	1.03	[0.85,1.25]	0.99	[0.82,1.18]	1.25	[1.00,1.58]
N	10980		4257		7545		5125		3282
