# Supplementary material for: Levels, severity, and determinants of stunting in children 0–59 months in Afghanistan: Secondary analysis of Multiple Indicator Cluster Survey, 2022-23
Source: PLOS Glob Public Health. 2025 Apr 8;5(4):e0004423. doi: 10.1371/journal.pgph.0004423 (PMC11978115; doi:10.1371/journal.pgph.0004423)
Supplement: S8 Table — (XLSX) [file pgph.0004423.s009.xlsx]

## Sheet: Sheet1
S8 Table. Stepwise Logistic regression odds ratios for association of stunting with domain characteristics by age group, Afghanistan (MICS 2022-23)
	0 to 5 months		6 to 11 months		12 to 23 months		24 to 59 months
Independent Variable	OR	95% CI	OR	95% CI	OR	95% CI	OR	95% CI
Sex
Female vs Male (ref.)	0.8	[0.64,1.01]	0.71**	[0.57,0.89]	0.74***	[0.64,0.86]
Age of child (in months)
18-23 vs. 12-17 (ref.)					1.72***	[1.48,1.99]
37-59 vs. 24-36 (ref.)							0.89**	[0.82,0.97]
Birth order
2 or 3 vs. First Birth (ref.)			1.27	[0.97,1.67]	6.29**	[1.91,20.65]	0.90*	[0.82,0.99]
4 or more vs. First Birth (ref.)					6.55**	[1.97,21.76]
Preceding birth interval
Less than 2 vs. First Child (ref.)					0.22*	[0.07,0.72]	1.35***	[1.24,1.47]
2 or more vs. First Child (ref.)			0.67**	[0.53,0.86]	0.13***	[0.04,0.42]
Mother Age
20-29 vs. 15-19 (ref.)			1.57	[1.00,2.46]			0.46***	[0.31,0.68]
30-39 vs. 15-19 (ref.)			1.53	[0.93,2.51]			0.37***	[0.25,0.55]
40-49 vs. 15-19 (ref.)			1.7	[0.93,3.12]			0.37***	[0.25,0.56]
Mother Education
Uneducated vs. educated			0.72*	[0.52,0.99]	0.72**	[0.59,0.89]	0.77***	[0.69,0.87]
Exposure to mass media
Yes vs. no (ref.)	0.71*	[0.54,0.93]			0.84	[0.70,1.02]	0.85**	[0.76,0.94]
Place of Residence
Rural vs. urban(ref.)	0.70*	[0.51,0.95]			1.36*	[1.06,1.75]	1.15*	[1.02,1.31]
Wealth quintile
Poor vs. Poorest (ref.)
Middle vs. Poorest (ref.)			0.67**	[0.51,0.88]	0.79*	[0.66,0.95]
Rich vs. Poorest (ref.)					0.59***	[0.48,0.73]	0.72***	[0.64,0.80]
Richest vs. Poorest (ref.)			0.47***	[0.30,0.72]	0.50***	[0.37,0.68]	0.53***	[0.46,0.62]
Safe drinking water sources
Yes vs. no (ref.)					0.85	[0.73,1.00]	0.93	[0.85,1.01]
Improved toilet facility
Yes vs. no (ref.)
Open defecation
Yes vs. no (ref.)			1.53***	[1.19,1.97]			1.20***	[1.09,1.32]
Zone wise
East vs. central (ref.)							1.27***	[1.12,1.46]
North vs. central (ref.)	0.61***	[0.48,0.78]			0.85	[0.73,1.00]	1.22***	[1.10,1.35]
South vs. central (ref.)					1.60***	[1.31,1.96]	1.69***	[1.49,1.91]
West vs. central (ref.)							1.13	[0.98,1.30]
Early initiation of breastfeeding
Yes vs. no (ref.)	1.29*	[1.02,1.63]
Exclusively breastfed for the first two days after birth
Yes vs. no (ref.)	0.74*	[0.58,0.94]
Minimum dietary diversity 6–23 months
Yes vs. no (ref.)			0.65	[0.41,1.01]	0.78*	[0.64,0.97]
N	3174		3008		5873		19134
