# Supplementary material for: Levels, severity, and determinants of stunting in children 0–59 months in Afghanistan: Secondary analysis of Multiple Indicator Cluster Survey, 2022-23
Source: PLOS Glob Public Health. 2025 Apr 8;5(4):e0004423. doi: 10.1371/journal.pgph.0004423 (PMC11978115; doi:10.1371/journal.pgph.0004423)
Supplement: S9 Table — (XLSX) [file pgph.0004423.s010.xlsx]

## Sheet: Sheet1
S9 Table. Stepwise Logistic regression odds ratios for association of severe stunting with domain characteristics by age group, Afghanistan (MICS 2022-23)
	0 to 5 months		6 to 11 months		12 to 23 months		24 to 59 months
Independent Variable	OR	95% CI	OR	95% CI	OR	95% CI	OR	95% CI
Sex
Female vs Male (ref.)			0.63**	[0.45,0.87]	0.72***	[0.61,0.86]
Age of child (in months)
18-23 vs. 12-17 (ref.)					1.65***	[1.39,1.97]
37-59 vs. 24-36 (ref.)							0.88**	[0.80,0.96]
Birth order
2 or 3 vs. First Birth (ref.)	7.60*	[1.43,40.36]	1.68**	[1.15,2.43]	1.36	[0.99,1.85]	1.43***	[1.24,1.67]
4 or more vs. First Birth (ref.)	8.14*	[1.48,44.84]			1.62**	[1.16,2.27]	1.53***	[1.30,1.79]
Preceding birth interval
Less than 2 vs. First Child (ref.)	0.12*	[0.02,0.64]	0.6	[0.35,1.01]
2 or more vs. First Child (ref.)	0.13*	[0.02,0.67]	0.59*	[0.37,0.93]	0.65***	[0.53,0.80]	0.69***	[0.63,0.76]
Mother Age
20-29 vs. 15-19 (ref.)					0.67	[0.45,1.01]	0.59**	[0.40,0.86]
30-39 vs. 15-19 (ref.)					0.55*	[0.35,0.88]	0.49***	[0.33,0.72]
40-49 vs. 15-19 (ref.)			1.80*	[1.05,3.09]	0.56*	[0.33,0.96]	0.41***	[0.28,0.62]
Mother Education
Uneducated vs. educated			0.56*	[0.34,0.92]	0.47***	[0.35,0.63]	0.64***	[0.55,0.74]
Exposure to mass media
Yes vs. no (ref.)							0.83**	[0.73,0.93]
Place of Residence
Rural vs. urban(ref.)	0.67	[0.44,1.01]
Wealth quintile
Poor vs. Poorest (ref.)			0.63*	[0.41,0.95]	0.77*	[0.60,0.98]
Middle vs. Poorest (ref.)			0.36***	[0.23,0.56]	0.78*	[0.62,1.00]	0.89*	[0.80,1.00]
Rich vs. Poorest (ref.)			0.55*	[0.34,0.88]	0.54***	[0.40,0.72]	0.62***	[0.54,0.72]
Richest vs. Poorest (ref.)			0.23***	[0.11,0.47]	0.40***	[0.28,0.58]	0.41***	[0.34,0.51]
Safe drinking water sources
Yes vs. no (ref.)					0.73***	[0.60,0.88]	0.91*	[0.83,0.99]
Open defecation
Yes vs. no (ref.)							1.14*	[1.03,1.27]
Zone wise
East vs. central (ref.)					1.33	[0.99,1.79]	1.46***	[1.24,1.71]
North vs. central (ref.)	0.65**	[0.47,0.90]					1.33***	[1.18,1.50]
South vs. central (ref.)			1.51*	[1.06,2.16]	1.74***	[1.39,2.17]	1.96***	[1.72,2.24]
West vs. central (ref.)							1.27**	[1.10,1.48]
Early initiation of breastfeeding
Yes vs. no (ref.)	1.43*	[1.05,1.94]			0.85	[0.71,1.02]
Minimum dietary diversity 6–23 months
Yes vs. no (ref.)					0.75*	[0.58,0.98]
N	3174		3008		5873		19134
