# Supplementary material for: Levels, severity, and determinants of stunting in children 0–59 months in Afghanistan: Secondary analysis of Multiple Indicator Cluster Survey, 2022-23
Source: PLOS Glob Public Health. 2025 Apr 8;5(4):e0004423. doi: 10.1371/journal.pgph.0004423 (PMC11978115; doi:10.1371/journal.pgph.0004423)
Supplement: S10 Table — (XLSX) [file pgph.0004423.s011.xlsx]

## Sheet: Sheet1
S10 Table. Logistic regression odds ratios for association of stunting with domain characteristics by uneducated women (0-59 months), Afghanistan (MICS 2022-23).
	0 to 5 months		6 to 11 months		12 to 23 months		24 to 59 months
Independent Variable	OR	95% CI	OR	95% CI	OR	95% CI	OR	95% CI
Sex
Female vs Male (ref.)	0.82	[0.63,1.05]	0.71**	[0.55,0.90]	0.78**	[0.67,0.91]	0.96	[0.89,1.05]
Age of child (in months)
18-23 vs. 12-17 (ref.)					1.77***	[1.51,2.07]
37-59 vs. 24-36 (ref.)							0.85***	[0.78,0.93]
Preceding birth interval
Less than 2 vs. First Child (ref.)	0.56**	[0.37,0.86]	0.92	[0.60,1.41]	1.55**	[1.18,2.04]	1.28***	[1.11,1.48]
2 or more vs. First Child (ref.)	0.57**	[0.40,0.82]	0.68	[0.45,1.02]	0.91	[0.70,1.19]	0.97	[0.84,1.11]
Mother Age
20-29 vs. 15-19 (ref.)	0.92	[0.57,1.49]	1.16	[0.67,2.02]	0.86	[0.57,1.31]	0.44***	[0.28,0.68]
30-39 vs. 15-19 (ref.)	1.23	[0.73,2.07]	1.08	[0.59,1.98]	0.88	[0.56,1.36]	0.39***	[0.25,0.60]
40-49 vs. 15-19 (ref.)	0.83	[0.43,1.62]	1.2	[0.60,2.41]	0.83	[0.51,1.36]	0.38***	[0.24,0.60]
Exposure to mass media
Yes vs. no (ref.)	0.77	[0.55,1.07]	0.91	[0.65,1.26]	0.85	[0.68,1.05]	0.91	[0.81,1.02]
Place of Residence
Rural vs. urban(ref.)	0.7	[0.47,1.06]	1.08	[0.70,1.66]	1.35*	[1.01,1.80]	1.16*	[1.00,1.34]
Wealth quintile
Poor vs. Poorest (ref.)	1.03	[0.72,1.47]	0.88	[0.62,1.24]	0.83	[0.66,1.04]	0.96	[0.85,1.09]
Middle vs. Poorest (ref.)	0.84	[0.57,1.23]	0.54**	[0.37,0.80]	0.72**	[0.57,0.91]	0.94	[0.83,1.07]
Rich vs. Poorest (ref.)	0.79	[0.50,1.26]	0.88	[0.58,1.33]	0.55***	[0.41,0.72]	0.68***	[0.58,0.79]
Richest vs. Poorest (ref.)	0.84	[0.47,1.53]	0.52*	[0.28,0.97]	0.37***	[0.25,0.55]	0.50***	[0.41,0.61]
Safe drinking water sources
Yes vs. no (ref.)	0.96	[0.73,1.25]	0.95	[0.72,1.24]	0.88	[0.74,1.05]	0.91	[0.83,1.00]
Open defecation
Yes vs. no (ref.)	1.02	[0.76,1.37]	1.29	[0.95,1.76]	0.9	[0.74,1.09]	1.17**	[1.06,1.30]
Zone wise
East vs. central (ref.)	0.99	[0.63,1.57]	1.01	[0.66,1.54]	0.96	[0.73,1.26]	1.27**	[1.10,1.46]
North vs. central (ref.)	0.63**	[0.46,0.87]	0.96	[0.68,1.33]	0.88	[0.72,1.08]	1.23***	[1.10,1.37]
South vs. central (ref.)	1.01	[0.71,1.44]	1.24	[0.87,1.76]	1.62***	[1.27,2.06]	1.78***	[1.56,2.02]
West vs. central (ref.)	0.89	[0.58,1.37]	0.91	[0.59,1.41]	0.88	[0.66,1.16]	1.23**	[1.06,1.43]
Early initiation of breastfeeding
Yes vs. no (ref.)	1.15	[0.89,1.49]	0.82	[0.64,1.05]	0.93	[0.79,1.10]
Exclusively breastfed for the first two days after birth
Yes vs. no (ref.)	0.73*	[0.56,0.95]	1.18	[0.92,1.52]	1.01	[0.85,1.20]
Minimum dietary diversity 6–23 months
Yes vs. no (ref.)			0.73	[0.44,1.20]	0.80*	[0.64,1.00]
N	2541		2373		4715		16085
