# Supplementary material for: Levels, severity, and determinants of stunting in children 0–59 months in Afghanistan: Secondary analysis of Multiple Indicator Cluster Survey, 2022-23
Source: PLOS Glob Public Health. 2025 Apr 8;5(4):e0004423. doi: 10.1371/journal.pgph.0004423 (PMC11978115; doi:10.1371/journal.pgph.0004423)
Supplement: S11 Table — (XLSX) [file pgph.0004423.s012.xlsx]

## Sheet: Sheet1
S11 Table. Logistic regression odds ratios for association of severe stunting with domain characteristics by educated women (0-59 months), Afghanistan (MICS 2022-23).
	0 to 5 months		6 to 11 months		12 to 23 months		24 to 59 months
Independent Variable	OR	95% CI	OR	95% CI	OR	95% CI	OR	95% CI
Sex
Female vs Male (ref.)	0.7	[0.41,1.17]	0.75	[0.41,1.37]	0.64*	[0.45,0.91]	1.04	[0.85,1.28]
Age of child (in months)
18-23 vs. 12-17 (ref.)					1.71**	[1.18,2.48]
37-59 vs. 24-36 (ref.)							1.05	[0.85,1.30]
Preceding birth interval
Less than 2 vs. First Child (ref.)	1.36	[0.61,3.02]	0.86	[0.39,1.88]	1.22	[0.72,2.09]	1.32	[1.00,1.75]
2 or more vs. First Child (ref.)	0.98	[0.49,1.98]	0.54	[0.25,1.18]	0.75	[0.46,1.21]	0.98	[0.76,1.28]
Mother Age
20-29 vs. 15-19 (ref.)	0.85	[0.36,1.98]	10.99***	[3.03,39.81]	0.77	[0.37,1.63]	0.51	[0.22,1.19]
30-39 vs. 15-19 (ref.)	1.17	[0.36,3.79]	12.11**	[2.72,54.03]	0.66	[0.26,1.65]	0.33*	[0.14,0.79]
40-49 vs. 15-19 (ref.)	0.39	[0.02,7.22]	1	[1.00,1.00]	0.91	[0.19,4.32]	0.48	[0.16,1.46]
Exposure to mass media
Yes vs. no (ref.)	0.68	[0.37,1.26]	1.88	[0.96,3.71]	0.84	[0.53,1.33]	0.70**	[0.56,0.89]
Place of Residence
Rural vs. urban(ref.)	0.78	[0.38,1.60]	0.74	[0.33,1.68]	1.47	[0.87,2.49]	1.19	[0.91,1.55]
Wealth quintile
Poor vs. Poorest (ref.)	1.29	[0.42,3.94]	0.48	[0.17,1.34]	0.82	[0.43,1.59]	0.8	[0.55,1.17]
Middle vs. Poorest (ref.)	1.37	[0.45,4.21]	0.35	[0.12,1.04]	0.59	[0.30,1.16]	0.65*	[0.45,0.94]
Rich vs. Poorest (ref.)	1.53	[0.46,5.16]	0.15**	[0.05,0.49]	0.42*	[0.21,0.85]	0.59**	[0.40,0.88]
Richest vs. Poorest (ref.)	1.32	[0.34,5.15]	0.09***	[0.02,0.36]	0.52	[0.23,1.21]	0.45***	[0.29,0.70]
Safe drinking water sources
Yes vs. no (ref.)	1.67	[0.87,3.21]	0.55	[0.29,1.07]	0.8	[0.54,1.19]	1.1	[0.88,1.38]
Open defecation
Yes vs. no (ref.)	1.17	[0.41,3.34]	0.83	[0.33,2.04]	0.9	[0.47,1.71]	1.05	[0.74,1.49]
Zone wise
East vs. central (ref.)	0.49	[0.17,1.39]	1.77	[0.77,4.07]	1.16	[0.64,2.10]	1.42*	[1.01,2.01]
North vs. central (ref.)	0.40**	[0.22,0.73]	0.48*	[0.24,0.95]	0.69	[0.45,1.06]	1.15	[0.91,1.47]
South vs. central (ref.)	0.57	[0.22,1.47]	0.3	[0.08,1.13]	1.2	[0.56,2.59]	1.37	[0.89,2.10]
West vs. central (ref.)	0.45	[0.17,1.16]	0.52	[0.21,1.27]	1	[0.59,1.68]	0.78	[0.55,1.10]
Early initiation of breastfeeding
Yes vs. no (ref.)	2.03*	[1.17,3.54]	0.8	[0.44,1.44]	0.87	[0.60,1.25]
Exclusively breastfed for the first two days after birth
Yes vs. no (ref.)	0.7	[0.39,1.25]	1.03	[0.58,1.82]	0.91	[0.63,1.32]
Minimum dietary diversity 6–23 months
Yes vs. no (ref.)			0.39	[0.13,1.16]	0.72	[0.43,1.21]
N	633		626		1158		3049
