# Supplementary material for: Levels, severity, and determinants of stunting in children 0–59 months in Afghanistan: Secondary analysis of Multiple Indicator Cluster Survey, 2022-23
Source: PLOS Glob Public Health. 2025 Apr 8;5(4):e0004423. doi: 10.1371/journal.pgph.0004423 (PMC11978115; doi:10.1371/journal.pgph.0004423)
Supplement: S12 Table — (XLSX) [file pgph.0004423.s013.xlsx]

## Sheet: Sheet1
S12 Table. Logistic regression odds ratios for association of stunting with domain characteristics by Bottom 60 of household wealth quintile (0-59 months), Afghanistan (MICS 2022-23).
	0 to 5 months		6 to 11 months		12 to 23 months		24 to 59 months
Independent Variable	OR	95% CI	OR	95% CI	OR	95% CI	OR	95% CI
Sex
Female vs Male (ref.)	0.85	[0.65,1.10]	0.74*	[0.57,0.96]	0.78**	[0.66,0.93]	0.95	[0.86,1.04]
Age of child (in months)
18-23 vs. 12-17 (ref.)					2.02***	[1.71,2.39]
37-59 vs. 24-36 (ref.)							0.83***	[0.75,0.91]
Preceding birth interval
Less than 2 vs. First Child (ref.)	0.74	[0.48,1.15]	0.93	[0.60,1.44]	1.52**	[1.13,2.03]	1.38***	[1.19,1.61]
2 or more vs. First Child (ref.)	0.61**	[0.42,0.89]	0.71	[0.47,1.07]	0.89	[0.68,1.17]	1.01	[0.87,1.17]
Mother Age
20-29 vs. 15-19 (ref.)	1.06	[0.67,1.66]	1.92*	[1.06,3.45]	0.87	[0.57,1.33]	0.41***	[0.26,0.63]
30-39 vs. 15-19 (ref.)	1.2	[0.72,2.01]	1.78	[0.94,3.39]	0.9	[0.57,1.42]	0.37***	[0.24,0.57]
40-49 vs. 15-19 (ref.)	0.84	[0.43,1.63]	2.38*	[1.13,5.01]	0.84	[0.50,1.41]	0.36***	[0.23,0.57]
Mother Education
Educated vs. Uneducated (ref.)	0.71	[0.46,1.08]	1.05	[0.71,1.58]	0.68**	[0.52,0.89]	0.74***	[0.63,0.85]
Exposure to mass media
Yes vs. no (ref.)	0.57**	[0.38,0.84]	1.11	[0.78,1.59]	0.78*	[0.61,1.00]	0.96	[0.84,1.10]
Place of Residence
Rural vs. urban(ref.)	1.22	[0.65,2.29]	1.33	[0.76,2.34]	1.83**	[1.20,2.81]	1.30*	[1.06,1.59]
Safe drinking water sources
Yes vs. no (ref.)	1.12	[0.86,1.45]	0.82	[0.62,1.08]	0.84	[0.71,1.00]	0.94	[0.85,1.03]
Open defecation
Yes vs. no (ref.)	0.96	[0.72,1.28]	1.54**	[1.16,2.04]	0.96	[0.79,1.16]	1.20***	[1.08,1.33]
Zone wise
East vs. central (ref.)	1.04	[0.64,1.68]	1.16	[0.74,1.81]	1.11	[0.82,1.50]	1.31***	[1.12,1.53]
North vs. central (ref.)	0.94	[0.67,1.32]	0.87	[0.62,1.23]	0.95	[0.77,1.18]	1.39***	[1.24,1.57]
South vs. central (ref.)	1.35	[0.91,2.00]	1.19	[0.81,1.76]	1.75***	[1.33,2.30]	1.66***	[1.43,1.92]
West vs. central (ref.)	1.12	[0.73,1.72]	1	[0.66,1.53]	1.17	[0.88,1.55]	1.35***	[1.16,1.58]
Early initiation of breastfeeding
Yes vs. no (ref.)	1.25	[0.95,1.64]	0.84	[0.65,1.09]	0.95	[0.80,1.13]
Exclusively breastfed for the first two days after birth
Yes vs. no (ref.)	0.77	[0.58,1.03]	1.2	[0.91,1.57]	0.95	[0.79,1.14]
Minimum dietary diversity 6–23 months
Yes vs. no (ref.)			0.46**	[0.27,0.81]	0.65***	[0.50,0.84]
N	2135		2013		3981		13459
