# Supplementary material for: Levels, severity, and determinants of stunting in children 0–59 months in Afghanistan: Secondary analysis of Multiple Indicator Cluster Survey, 2022-23
Source: PLOS Glob Public Health. 2025 Apr 8;5(4):e0004423. doi: 10.1371/journal.pgph.0004423 (PMC11978115; doi:10.1371/journal.pgph.0004423)
Supplement: S13 Table — (XLSX) [file pgph.0004423.s014.xlsx]

## Sheet: Sheet1
S13 Table. Logistic regression odds ratios for association of stunting with domain characteristics by Top 40 of household wealth quintile (0-59 months), Afghanistan (MICS 2022-23).
	0 to 5 months		6 to 11 months		12 to 23 months		24 to 59 months
Independent Variable	OR	95% CI	OR	95% CI	OR	95% CI	OR	95% CI
Sex
Female vs Male (ref.)	0.72	[0.47,1.10]	0.63*	[0.41,0.98]	0.66**	[0.50,0.87]	1.05	[0.91,1.22]
Age of child (in months)
18-23 vs. 12-17 (ref.)					1.3	[0.98,1.71]
37-59 vs. 24-36 (ref.)							1.01	[0.87,1.19]
Preceding birth interval
Less than 2 vs. First Child (ref.)	0.63	[0.31,1.27]	0.91	[0.46,1.81]	1.41	[0.91,2.18]	1.2	[0.96,1.51]
2 or more vs. First Child (ref.)	0.79	[0.44,1.44]	0.59	[0.30,1.16]	0.83	[0.54,1.27]	0.94	[0.76,1.17]
Mother Age
20-29 vs. 15-19 (ref.)	0.75	[0.34,1.67]	1.26	[0.55,2.89]	0.65	[0.33,1.30]	0.58	[0.25,1.32]
30-39 vs. 15-19 (ref.)	1.32	[0.54,3.24]	1.21	[0.45,3.25]	0.61	[0.28,1.32]	0.43	[0.19,1.00]
40-49 vs. 15-19 (ref.)	0.85	[0.24,2.99]	0.64	[0.18,2.27]	0.73	[0.30,1.78]	0.48	[0.20,1.15]
Mother Education
Educated vs. Uneducated (ref.)	1.24	[0.74,2.09]	0.49**	[0.29,0.83]	0.72	[0.51,1.02]	0.79*	[0.66,0.95]
Exposure to mass media
Yes vs. no (ref.)	0.84	[0.54,1.30]	0.8	[0.52,1.23]	0.83	[0.62,1.11]	0.74***	[0.64,0.87]
Place of Residence
Rural vs. urban(ref.)	0.50**	[0.32,0.79]	1.23	[0.75,2.02]	1.28	[0.94,1.74]	1.18*	[1.01,1.38]
Safe drinking water sources
Yes vs. no (ref.)	0.7	[0.39,1.27]	0.91	[0.50,1.67]	0.8	[0.55,1.17]	0.96	[0.78,1.17]
Open defecation
Yes vs. no (ref.)	2.06	[0.83,5.10]	0.74	[0.32,1.73]	1.1	[0.59,2.04]	1.4	[0.98,1.99]
Zone wise
East vs. central (ref.)	1.1	[0.49,2.48]	0.78	[0.39,1.57]	0.87	[0.55,1.38]	1.38**	[1.08,1.75]
North vs. central (ref.)	0.27***	[0.16,0.45]	0.89	[0.51,1.54]	0.71	[0.51,1.01]	1.03	[0.86,1.23]
South vs. central (ref.)	0.58	[0.33,1.04]	1.08	[0.58,2.00]	1.4	[0.95,2.08]	1.96***	[1.58,2.43]
West vs. central (ref.)	0.38	[0.14,1.01]	0.43	[0.16,1.20]	0.68	[0.40,1.16]	0.78	[0.57,1.05]
Early initiation of breastfeeding
Yes vs. no (ref.)	1.34	[0.88,2.04]	0.75	[0.49,1.17]	0.81	[0.61,1.08]
Exclusively breastfed for the first two days after birth
Yes vs. no (ref.)	0.68	[0.43,1.06]	1.23	[0.81,1.89]	1.15	[0.85,1.54]
Minimum dietary diversity 6–23 months
Yes vs. no (ref.)			0.98	[0.51,1.90]	0.89	[0.64,1.25]
N	1039		995		1892		5675
